# Supplementary material for: Interfacial P-O-Cu Bonds Drive Rapid Z-Scheme Charge Transfer for Efficient Photocatalytic O2 Evolution Synchronized with Cr(VI) Reduction
Source: Nanomaterials (Basel). 2025 Oct 19;15(20):1592. doi: 10.3390/nano15201592 (PMC12566910; doi:10.3390/nano15201592)
Supplement: Supplementary file 1 [file nanomaterials-15-01592-s001.zip]

Archive with 1 entries (1 files):
- nanomaterials-3930900-supplementary.pdf
